# Supplementary material for: The organizer of chromatin topology RIF1 ensures cellular resilience to DNA replication stress
Source: Life Sci Alliance. 2023 Feb 6;6(4):e202101186. doi: 10.26508/lsa.202101186 (PMC9906048; doi:10.26508/lsa.202101186)
Supplement: Supplementary file 2 [file LSA-2021-01186_TableS2.xlsx]

## Sheet: SupTable2
			Experiment 1					Experiment 2			Experiment 3
Protein IDs	Protein names	Gene names	LFQ shLUC	LFQ shRIF (1)	Ratio shRIF1 (1)/shLUC	LFQ shRIF1 (2)	shRIF1 (2)/shLUC	LFQ shLUC	LFQ shRIF1 (2)	Ratio shRIF1 (2)/shLUC	LFQ shLUC	LFQ shRIF (1)	Ratio shRIF1 (1)/shLUC	LFQ shRIF1 (2)	Ratio shRIF1 (2)/shLUC
P12004	Proliferating cell nuclear antigen	PCNA	1272400	683950	0.537528	775470	0.609455	383120000	177290000	0.462753	530390000	263120000	0.496088	132100000	0.249062
P35251	Replication factor C subunit 1	RFC1	234430	99426	0.424118	108680	0.463593	27883000	18182000	0.652082	5706300	2580800	0.452272	1609700	0.282092
P35250	Replication factor C subunit 2	RFC2	145410	79520	0.546867	111160	0.764459	26160000	12732000	0.486697	32955000	11199000	0.339827	5266300	0.159803
P40938	Replication factor C subunit 3	RFC3	154960	71498	0.461396	66095	0.426529	22431000	12651000	0.563996	8616000	2899300	0.336502	1050000	0.121866
P35249	Replication factor C subunit 4	RFC4	402220	195740	0.486649	210620	0.523644	42205000	25602000	0.606611	30166000	6209900	0.205858	4586000	0.152025
P40937	Replication factor C subunit 5	RFC5	242560	104070	0.429048	120870	0.49831	21783000	14963000	0.686912	7572200	1583000	0.209054	670340	0.0885265
P49736	DNA replication licensing factor MCM2	MCM2	238900	67707	0.283411	47028	0.196852	23775000	9771700	0.411007	14013000	3372800	0.240691	1424600	0.101663
P25205	DNA replication licensing factor MCM3	MCM3	402720	116650	0.289655	98337	0.244182	49647000	23248000	0.468266	16852000	5323300	0.315885	1563400	0.0927724
P33991	DNA replication licensing factor MCM4	MCM4	301150	103330	0.343118	88293	0.293186	20259000	12877000	0.635619	13873000	1339700	0.0965689	481580	0.0347135
P33992	DNA replication licensing factor MCM5	MCM5	387420	92016	0.23751	94172	0.243075	29439000	15045000	0.511057	18804000	2878700	0.15309	1047600	0.0557116
Q14566	DNA replication licensing factor MCM6	MCM6	265740	76169	0.28663	69606	0.261933	19517000	8921100	0.457094	9967000	2377500	0.238537	1955200	0.196167
P33993	DNA replication licensing factor MCM7	MCM7	607680	131460	0.216331	175510	0.28882	44108000	23618000	0.535458	40845000	6073400	0.148694	1758300	0.0430481
P09884	DNA polymerase alpha catalytic subunit	POLA1	168980	60694	0.359179	69859	0.413416	16595000	10521000	0.633986	3670900	2061800	0.561661	493040	0.13431
Q14181	DNA polymerase alpha subunit B	POLA2	69305	28509	0.411356	28613	0.412856	2559900	1913000	0.747295	4300500	1388800	0.322939	485030	0.112785
P28340	DNA polymerase delta catalytic subunit	POLD1	763870	380700	0.498383	416100	0.544726	43752000	31058000	0.709865	9304400	1865600	0.200507	239410	0.0257308
P49005	DNA polymerase delta subunit 2	POLD2	202580	96295	0.475343	118660	0.585744	9259700	3704000	0.400013	6610800	2107800	0.318842	917360	0.138767
Q15054	DNA polymerase delta subunit 3	POLD3	82053	55647	0.678184	52066	0.634541	9355200	5924100	0.633241	3718900	2072600	0.557315	442910	0.119097
P39748	Flap endonuclease 1	FEN1	508570	165590	0.325599	257470	0.506263	74917000	39292000	0.524474	24699000	6411700	0.259594	4342000	0.175797
P18858	DNA ligase 1	LIG1	126540	55257	0.436676	48813	0.385752	28036000	11080000	0.395206	17831000	6100100	0.342106	634000	0.0355561
P43246	DNA mismatch repair protein Msh2	MSH2	897830	308350	0.343439	321660	0.358264	223790000	119450000	0.533759	305300000	110140000	0.36076	55193000	0.180783
P52701	DNA mismatch repair protein Msh6	MSH6	777480	287380	0.36963	364580	0.468925	115630000	70883000	0.613016	52092000	14914000	0.286301	4964700	0.0953064
Q13111	Chromatin assembly factor 1 subunit A	CHAF1A	79478	18664	0.234832	22048	0.27741	6805400	6894600	1.01311	5716800	4131600	0.722712	1669800	0.292086
Q13112	Chromatin assembly factor 1 subunit B	CHAF1B	23661	15730	0.664807	14800	0.625502	18062000	9033100	0.500116	12759000	7454400	0.584246	3065000	0.240223
P26358	DNA (cytosine-5)-methyltransferase 1	DNMT1	353300	190540	0.539315	177420	0.502179	101970000	65809000	0.645376	31411000	8354100	0.265961	3534900	0.112537
Q9Y5B9	FACT complex subunit SPT16	SUPT16H	366950	123370	0.336204	158290	0.431367	135340000	90700000	0.670164	47126000	14204000	0.301405	7286800	0.154624
Q08945	FACT complex subunit SSRP1	SSRP1	318720	119700	0.375565	153560	0.481802	60821000	34579000	0.568537	15765000	5786800	0.367066	2388700	0.151519
O60264	SWI/SNF-related matrix-associated actin-dependent regulator of chromatin subfamily A member 5	SMARCA5	379350	174940	0.461157	161080	0.424621	28762000	19652000	0.683263	8747800	4133300	0.472496	2664600	0.304602
Q9UIG0	Tyrosine-protein kinase BAZ1B	BAZ1B	81663	51913	0.635698	41928	0.513427	15484000	10099000	0.652222	2109400	498360	0.236257	269870	0.127937
Q14683	Structural maintenance of chromosomes protein 1A	SMC1A	292120	118180	0.40456	136500	0.467274	53009000	32633000	0.615612	11179000	3896800	0.348582	2260300	0.202192
Q9UQE7	Structural maintenance of chromosomes protein 3	SMC3	264930	112700	0.425395	104440	0.394217	77207000	34430000	0.445944	12435000	2768600	0.222646	295790	0.0237869
